# Supplementary material for: Enhancing the Antioxidant and Nutritional Profile of Gluten-Free Sourdough Bread Using Hemp Press Cake Meal
Source: Foods. 2025 Oct 20;14(20):3571. doi: 10.3390/foods14203571 (PMC12564878; doi:10.3390/foods14203571)
Supplement: Supplementary file 1 [file foods-14-03571-s001.zip]

Archive with 1 entries (1 files):
- foods-3896697-supplementary.pdf
